# Supplementary material for: Exome sequencing identifies SLC26A4, GJB2, SCARB2 and DUOX2 mutations in 2 siblings with Pendred syndrome in a Malaysian family
Source: Orphanet J Rare Dis. 2017 Feb 21;12:40. doi: 10.1186/s13023-017-0575-7 (PMC5320863; doi:10.1186/s13023-017-0575-7)
Supplement: Additional file 1: Table S4. — List of PCR primers used. (XLSX 9 kb) [file 13023_2017_575_MOESM1_ESM.xlsx]

## Sheet: Table S4
Table S4. List of PCR primers used
Primers	Sequence (5'->3')	Product length (bp)
DUOX2_p.K530X_Fwd	GCCCCTCTGGGTCTCTTTTC	337
DUOX2_p.K530X_Rev	TAGCCCAACACAGAAGGTGC
DUOX2_p.R1110Q_Fwd	GAGCAGGCTCTGACCCTTGGAG	431
DUOX2_p.R1110Q_Rev	TCCATCTCCCCACTGTTTCCCC
SLC26A4_p.S448L_Fwd	TGCATACCGATTGCATAATTTCCC	334
SLC26A4_p.S448L_Rev	TGGAGTTCCCAAAGCACAAGT
SCARB2_p.T305M_Fwd	ACTGACCAGAGTCCACATTCAC	247
SCARB2_p.T305M_Rev	ACCCCTATCATGTCCCCTCT
GJB2_p.T123N_Fwd	ATGGATTGGGGCACGCTG	631
GJB2_p.T123N_Rev	ACAATTCAGTGACATTCAGCAGG
